# Supplementary material for: Increasing engagement in price crowdsourcing initiatives: Using nudges in Nigeria
Source: World Dev. 2022 Apr;152:105818. doi: 10.1016/j.worlddev.2022.105818 (PMC8886569; doi:10.1016/j.worlddev.2022.105818)
Supplement: Supplementary data 2 [file mmc2.zip]

Archive with 2 entries (2 files):
- FPCA_nudge_data.dta
- FPCA_nudge_World_Development.do
