# Supplementary material for: Increasing engagement in price crowdsourcing initiatives: Using nudges in Nigeria
Source: World Dev. 2022 Apr;152:105818. doi: 10.1016/j.worlddev.2022.105818 (PMC8886569; doi:10.1016/j.worlddev.2022.105818)
Supplement: Supplementary data 2 [file mmc2.zip › FPCA_nudge_World_Development.do]

*-----------------------------------------------------------
* --- RANDOM CONTROL TRIAL: DIFFERENCE IN DIFFERENCE ANALYSIS OF THE IMPACT OF NUDGES ON PARTICIPATION IN A CROWDSOURCING EXPERIMENT
*-----------------------------------------------------------
*** Set working directory
cd "XX"
*** Keep a log of everything we get as output
capture log close
log using "XX.log", replace

*------------------------
* -- Create variables
*------------------------

*------------------------
* - Outcome variables:
*			* number of prices submitted per volunteer in a given week
			* % of valid prices submitted per volunteer in a given week
*------------------------
use FPCA_nudge_data.dta, clear 
format id %12.0g

** Create outcome variable 'number of prices submitted per volunteer/week'
bysort project_week volunteer_id: egen n_price_submissions = count(price_observed)
order n_price_submissions , after (volunteer_id)
label var n_price_submissions "Number of prices submitted per volunteer/week"

** Create outcome variable 'number and % of valid weekly contributions by volunteer' !!!!!!CHECK DEFINITION OF VALID
bysort project_week volunteer_id: egen n_valid_price_submissions = count(price_observed) if outlier == 0 & add_outlier == 0 & cluster!= 0 /*if not min 5 observations within a radium of 12 km observation cannot be verified*/
order n_valid_price_submissions, after(n_price_submissions)

bysort project_week volunteer_id: egen n_verified_price_submissions = count(price_observed) if cluster!=. & cluster!= 0 /*if cluster ==., not sufficient observations per commodity and price type in the overall area to run the quality process; if cluter =0, not sufficient observations in the neighbourhood to build a cluster and compare observations*/
order n_verified_price_submissions, after(n_valid_price_submissions)
gen pc_valid_price_submissions = n_valid_price_submissions / n_verified_price_submissions *100
order pc_valid_price_submissions, after(n_valid_price_submissions)
label var pc_valid_price_submissions "% of valid(~accurate) prices submitted per volunteer/week"

egen id_obs = group(project_week volunteer_id)
xfill n_valid_price_submissions n_verified_price_submissions pc_valid_price_submissions, i(id_obs)

*------------------------
* - Covariates
*------------------------
** Time-variant
gen buying_transaction = 0 if buying == "No"
replace buying_transaction = 1 if buying == "Yes"

gen transactor_dich = 1
replace transactor_dich = 0 if buying_purpose =="I'm just a price observer/reporter"
replace transactor_dich = . if buying_purpose =="NA"

bysort volunteer_id project_week: egen transactor_week_dich=total(transactor_dich) 
replace transactor_week_dich = 1 if transactor_week_dich !=0

encode market_type_cat, gen(market_type_cat_code)
order market_type_cat_code, after(market_type_cat)

** Time-invariant
gen gender_dich = 0
replace gender_dich = 1 if profile_groupvc_gender == "male"
gen age_dich = 0
replace age_dich = 1 if profile_groupvc_age < 30
gen high_educ = 0
replace high_educ = 1 if profile_groupvc_literacy == "tertiary"
gen farmer = 0
replace farmer = 1 if profile_groupvc_category == "farmer" | profile_groupvc_category == "cooperative"
gen consumer = 0
replace consumer = 1 if profile_groupvc_category == "final_consumer"
gen trader = 0
replace trader = 1 if profile_groupvc_category == "wholesaler" | profile_groupvc_category == "retailer"
gen other = 0
replace other = 1 if profile_groupvc_category == "other"
gen pref_communic = 0
replace pref_communic = 1 if profile_groupdatafeedback_commun == "sms"
gen smartphone_years =0
replace smartphone_years = 1 if profile_groupyears_smartphone > 4
gen personal_motiv = 0 if profile_groupvc_motivationperson == "FALSE"
replace personal_motiv = 1 if profile_groupvc_motivationperson == "TRUE"
gen data_motiv = 0 if profile_groupdatafeedback_intere == "no"
replace data_motiv = 1 if profile_groupdatafeedback_intere == "yes"
gen reward_motiv = 0 if profile_groupvc_motivationmoneta == "FALSE"
replace reward_motiv = 1 if profile_groupvc_motivationmoneta == "TRUE"
gen data_noreward_motiv = 0 if profile_groupdatafeedback_norewa == "no"
replace data_noreward_motiv = 1 if profile_groupdatafeedback_norewa == "yes"

gen transactor_dich_tinvariant = 0
bysort volunteer_id: egen count_transactor_week_dich_1 = count(transactor_week_dich) if transactor_week_dich ==1 & submission_date >= date("4feb2019","DMY") & submission_date < date("12may2019","DMY")
bysort volunteer_id: egen count_transactor_week_dich_0 = count(transactor_week_dich) if transactor_week_dich ==0 & submission_date >= date("4feb2019","DMY") & submission_date < date("12may2019","DMY")
xfill count_transactor_week_dich_1 count_transactor_week_dich_0 if submission_date >= date("4feb2019","DMY") & submission_date < date("12may2019","DMY"), i(volunteer_id)
replace count_transactor_week_dich_1 = 0 if count_transactor_week_dich_1 ==. & submission_date >= date("4feb2019","DMY") & submission_date < date("12may2019","DMY")
replace count_transactor_week_dich_0 = 0 if count_transactor_week_dich_0 ==. & submission_date >= date("4feb2019","DMY") & submission_date < date("12may2019","DMY")
gen pct_transactor_tinvariant = count_transactor_week_dich_1/(count_transactor_week_dich_1+count_transactor_week_dich_0)
replace transactor_dich_tinvariant = 1 if pct_transactor_tinvariant > 0 & pct_transactor_tinvariant !=.

** Message type
gen SMS_cat = 1 if SMS_MESSAGE_CODE == 1 | SMS_MESSAGE_CODE == 2 | SMS_MESSAGE_CODE == 3  /*Best performing half*/
replace SMS_cat = 2 if SMS_MESSAGE_CODE == 4 | SMS_MESSAGE_CODE == 5 /*Worst performing half*/
replace SMS_cat = 3 if SMS_MESSAGE_CODE == 6 /*thank you*/

label define SMS_cat 1 "Best performing half" 2 "Worst performing half" 3 "Thank you" 0 "no message"
label values SMS_cat SMS_cat
order SMS_cat, after(SMS_MESSAGE_CODE)

save data_valid_final.dta, replace

*------------------------
* - Plot: Number of daily records submitted by the crowd volunteers
*------------------------

* ---- Fig 2 ----
use data_valid_final.dta, clear
sort id_form
duplicates drop id_form, force
collapse (count) id_form, by(submission_week submission_year project_week submission_date)
sort submission_date
twoway (line id_form submission_date, lcolor(turquoise)), ytitle(Number of submissions) xtitle(Project week) scheme(plotplain) 

* ---- Fig 5 ---- 
use data_valid_final.dta, clear
duplicates drop project_week volunteer_id, force
collapse n_price_submissions, by(project_week nudge2)
sort project_week
drop if nudge2==.
generate upper = 70
twoway (bar upper project_week if project_week>20 & project_week <38, fcolor(gs14%80) lcolor(gs16%80)) (line n_price_submissions project_week if nudge2 == 1, lcolor(midblue) lpattern(solid)) (line n_price_submissions project_week if nudge2 == 0, lcolor(dkorange)) if project_week >=20 , ytitle(Average number of volunteers' price submissions)  ytitle(, size(small)) ylabel(0(10)70, labsize(tiny)) xtitle(Project week) xtitle(, size(small)) xlabel(20 (5)40, labsize(tiny)) xmtick(20(1)40) legend(order(2 "Web dashboard" 3 "Control") rows(1) position(6)) scheme(plotplain)

* ---- Fig SM2 ---- 
use data_valid_final.dta, clear
duplicates drop project_week volunteer_id, force
collapse pc_valid_price_submissions, by(project_week nudge2)
sort project_week
drop if nudge2==.
sum pc_valid_price_submissions, detail
generate upper = 100
twoway (bar upper project_week if project_week>20 & project_week <38, fcolor(gs14%80) lcolor(gs16%80)) (line pc_valid_price_submissions project_week if nudge2 == 1, lcolor(midblue) lpattern(solid)) (line pc_valid_price_submissions project_week if nudge2 == 0, lcolor(dkorange)) if project_week >=20 , ytitle(Average % valid volunteers' price submissions)  ytitle(, size(small)) ylabel(70(10)100, labsize(tiny)) xtitle(Project week) xtitle(, size(small)) /*xlabel(20 (5)40, labsize(tiny)) xmtick(20(1)40)*/ legend(order(2 "Web dashboard" 3 "Control") rows(1) position(6)) scheme(plotplain)


*------------------------
* -- Create weekly dataset
*------------------------
use data_valid_final.dta, clear
sort id_form
duplicates drop project_week volunteer_id, force
sort volunteer_id submission_year submission_week 
* - Time-variant weekly variables
* Create lagged reward. The reward associated to a submission is actually paid in the subsequent week
bysort volunteer_id: gen l_reward_week_dich = reward_week_dich[_n-1] if submission_week == submission_week[_n-1]+1
order l_reward_week_dich, after(reward_week_dich)
replace l_reward_week_dich = 0 if l_reward_week_dich ==.
save weekly_data_valid.dta, replace

*------------------------
* -- ANALYSIS NUDGE 1
*------------------------

* ---- Table SM1 ---- 

* mean number of observations per commodity per volunteer
use weekly_data_valid.dta, clear /*CHECK WHICH PERIOD TO TAKE*/
keep if project_week >=14 & project_week <= 37
gen max_n_price_submissions = n_price_submissions
gen min_n_price_submissions = n_price_submissions
gen median_n_price_submissions = n_price_submissions
gen p25_n_price_submissions = n_price_submissions
gen p75_n_price_submissions = n_price_submissions
gen median_n_valid_price_submissions = n_valid_price_submissions
gen p25_n_valid_price_submissions = n_valid_price_submissions
gen p75_n_valid_price_submissions = n_valid_price_submissions
gen max_n_valid_price_submissions  = n_valid_price_submissions
gen min_n_valid_price_submissions  = n_valid_price_submissions

collapse n_price_submissions n_valid_price_submissions (p25) p25_n_price_submissions (median) median_n_price_submissions (p75) p75_n_price_submissions (p25) p25_n_valid_price_submissions (median) median_n_valid_price_submissions (p75) p75_n_valid_price_submissions (max) max_n_price_submissions (max) max_n_valid_price_submissions (min) min_n_price_submissions (min) min_n_valid_price_submissions, by(commodity) 
order commodity n_price_submissions p25_n_price_submissions median_n_price_submissions p75_n_price_submissions max_n_price_submissions min_n_price_submissions n_valid_price_submissions p25_n_valid_price_submissions median_n_valid_price_submissions p75_n_valid_price_submissions max_n_valid_price_submissions min_n_valid_price_submissions
outsheet using mean_pctiles_price_submissions_week_volunteer.csv, comma replace

* ---- Table SM2 ---- 

* Total number of observations per commodity 
use weekly_data_valid.dta, clear
keep if project_week >=14 & project_week <= 37
bysort project_week commodity: egen total_n_price_submissions = total(n_price_submissions)
bysort project_week commodity: egen total_n_vl_price_submissions = total(n_valid_price_submissions)
*collapse total_n_vl_price_submissions, by(commodity)
duplicates drop project_week commodity, force
collapse total_n_price_submissions (p25) p25_total_n_price_submissions = total_n_price_submissions (median) median_total_n_price_submissions = total_n_price_submissions (p75) p75_total_n_price_submissions = total_n_price_submissions (max) max_total_n_price_submissions = total_n_price_submissions (min) min_total_n_price_submissions = total_n_price_submissions 
outsheet using mean_pctiles_price_submissions_week.csv, comma replace

* Total number of valid observations per commodity 
use weekly_data_valid.dta, clear
keep if project_week >=14 & project_week <= 37
bysort project_week commodity: egen total_n_price_submissions = total(n_price_submissions)
bysort project_week commodity: egen total_n_vl_price_submissions = total(n_valid_price_submissions)
*collapse total_n_vl_price_submissions, by(commodity)
duplicates drop project_week commodity, force
collapse  total_n_vl_price_submissions  (p25) p25_total_n_vl_price_submissions = total_n_vl_price_submissions (median) median_n_vl_price_submissions = total_n_vl_price_submissions (p75) p75_n_vl_price_price_submissions = total_n_vl_price_submissions (max) max_n_vl_price_submissions = total_n_vl_price_submissions (min) min_n_vl_price_submissions = total_n_vl_price_submissions, by(commodity)
outsheet using mean_pctiles_vl_price_submissions_week.csv, comma replace


*---------------------------------------------------------------
*---------------------------------------------------------------
* ANALYSIS NUDGE1 --- SOCIAL NORM INTERVENTION
* NOTE: PERIODS ARE INDIVIDUAL-SPECIFIC ACCOUNTING FOR THE FACT THAT THE INDIVIDUAL ONLY RECEIVED THE NUDGE or CONTROL SMS IF THE INDIVIDUAL HAD SUBMITTED PRICES IN THE PREVIOUS WEEK

*INTERVENTION WEEK = WEEKS IN INTERVETION PERIO ~ W20 TO W25 FROM THE 1ST WEEK IN WHICH THE INDIVIDUAL RECEIVED AN SMS TO THE LAST WEEK IN WHICH THE INDIVIDUAL RECEIVED AN SMS
*PRE-INTERVENTION WEEKS = WEEKS PREVIOUS TO THE 1ST WEEK OF ACTUAL INTERVENTION (SMS MESSAGE) BACKWARDS TO WEEK 14,
*POST-INTERVENTION WEEK = 6 WEEKS AFTER THE LAST WEEK OF INTERVENTION (LAST SMS MESSAGE)
*---------------------------------------------------------------
*---------------------------------------------------------------

use weekly_data_valid.dta, clear
drop if nudge1 ==.

* identify by volunteer the pre, intervention and post periods
gen intervention = .
order intervention, after(project_week)

forval i=20/25 {
	bysort volunteer_id: replace intervention = 1 if intervention ==. & project_week == `i' & project_week[_n-1] == `i'-1
}

*drop if intervention  ==. & project_week >=20 & project_week <=25 & intervention[_n-1]==1 & intervention[_n+1]==1  
replace intervention = 1 if project_week >=20 & project_week <=25 & intervention[_n-1]==1 & intervention[_n+1]==1  
gen intervention_week = intervention 

replace intervention_week = intervention_week[_n-1] + 1 if intervention_week[_n-1]!=. & project_week < 26 & submission_year == 2019
order intervention_week, after(project_week)

bysort volunteer_id: egen total_intervention= total(intervention)
order total_intervention, after(intervention)
drop if total_intervention == 0
tab nudge1 total_intervention, chi2

bysort volunteer_id: gen intervention_week1 = _n
order intervention_week1, after(intervention_week)
gen intervention_week1_diff = intervention_week1 - intervention_week
order intervention_week1_diff, after(intervention_week)
xfill intervention_week1_diff, i(volunteer_id)
gen intervention_week2 = intervention_week1-intervention_week1_diff
order  intervention_week2, after(intervention_week)

drop intervention_week intervention_week1 intervention_week1_diff
rename intervention_week2 intervention_week

*******
*replace intervention = 1 if total_intervention!=0 & intervention==. & project_week>=20 & project_week <=25 & intervention_week>0
******

replace intervention = 0 if intervention_week <=0 & /*intervention_week >= -5*/ project_week>=14
*replace intervention = 0 if project_week >=14 & project_week <= 19
bysort volunteer_id: replace intervention = 2 if intervention==. & (intervention[_n-1] == 1 | intervention[_n-2] == 1 | intervention[_n-3] == 1 | intervention[_n-4] == 1 | intervention[_n-5] == 1 | intervention[_n-6] == 1)

drop if intervention == .

label define period 0 "pre-intervention" 1 "intervention" 2 "post-intervention"
label value intervention period

gen post_intervention_week = 1 if intervention == 2 & intervention[_n-1]==1
replace post_intervention_week = post_intervention_week[_n-1] + 1 if post_intervention_week[_n-1]!=. & intervention == 2
order post_intervention_week, after(intervention_week)
replace post_intervention_week = intervention_week if post_intervention_week==.

replace post_intervention_week = 7 if post_intervention_week ==1 & intervention == 2
replace post_intervention_week = 8 if post_intervention_week ==2 & intervention == 2
replace post_intervention_week = 9 if post_intervention_week ==3 & intervention == 2
replace post_intervention_week = 10 if post_intervention_week ==4 & intervention == 2
replace post_intervention_week = 11 if post_intervention_week ==5 & intervention == 2
replace post_intervention_week = 12 if post_intervention_week ==6 & intervention == 2

save weekly_data_valid_actual.dta, replace

* ---- Fig 4 ----
use weekly_data_valid_actual.dta, clear
duplicates drop project_week volunteer_id, force
*drop if intervention == 1
collapse n_price_submissions, by(post_intervention_week nudge1)
sort post_intervention_week
drop if nudge1==.
egen week = group(post_intervention_week)

generate upper = 60
twoway (bar upper post_intervention_week if post_intervention_week>-6 & post_intervention_week <=12, fcolor(gs14%80) lcolor(gs16%80)) (line n_price_submissions post_intervention_week if nudge1 == 1,  lcolor(midblue)) (line n_price_submissions post_intervention_week if nudge1 == 0, lcolor(dkorange)) if post_intervention_week >=-6 & post_intervention_week <=12 , ytitle(Average number of volunteers' price submissions)  ytitle(, size(small)) ylabel(0(10)60, labsize(tiny)) xtitle(Week) xtitle(, size(small)) xlabel(-5(1)12, labsize(tiny)) xmtick(-5(1)12) legend(order(2 "Social norm" 3 "Control") rows(1) position(6)) scheme(plotplain)


* ---- Fig SM1 ----
use weekly_data_valid_actual.dta, clear
duplicates drop project_week volunteer_id, force
*drop if intervention == 1
collapse pc_valid_price_submissions, by(post_intervention_week nudge1)
sort post_intervention_week
drop if nudge1==.
egen week = group(post_intervention_week)

generate upper = 100
twoway (bar upper post_intervention_week if post_intervention_week>-6 & post_intervention_week <=12, fcolor(gs14%80) lcolor(gs16%80)) (line pc_valid_price_submissions post_intervention_week if nudge1 == 1,  lcolor(midblue)) (line pc_valid_price_submissions post_intervention_week if nudge1 == 0, lcolor(dkorange)) if post_intervention_week >=-6 & post_intervention_week <=12 , ytitle(Average % volunteers'valid price submissions)  ytitle(, size(small)) ylabel(70(10)100, labsize(tiny)) xtitle(Week) xtitle(, size(small)) xlabel(-5(1)12, labsize(tiny)) xmtick(-5(1)12) legend(order(2 "Social norm" 3 "Control") rows(1) position(6)) scheme(plotplain)

tab nudge1

*---------------------------------------------------------------
* CASE H1 - NUDGE1 -  pre-intervention period vs intervention period (ACTUAL PRE, INTERVENTION AND POST INTERVENTIONS PERIOD)
*---------------------------------------------------------------

* --- Table 6 ---

use weekly_data_valid_actual.dta, clear
mean n_price_submissions if intervention == 0 /*pre-intervention*/
mean n_price_submissions if intervention == 1 /*intervention*/
mean n_price_submissions if intervention == 2 /*post-intervention*/

mean n_price_submissions if nudge1 == 1 & intervention == 0
mean n_price_submissions if nudge1 == 0 & intervention == 0

mean n_price_submissions if nudge1 == 1 & intervention == 1 
mean n_price_submissions if nudge1 == 0 & intervention == 1 

mean n_price_submissions if nudge1 == 1 & intervention == 2
mean n_price_submissions if nudge1 == 0 & intervention == 2


** Drop if date> or < analysis period of treatement
drop if intervention == 2 /*~ drop if submission_date> date("10mar2019","DMY")*/
drop if intervention == . /*~ drop if submission_date< date("17dec2018","DMY")*/ 

**  Create a dummy variable to indicate the time when the treatment started.
*gen time = (submission_date>=date("29jan2019","DMY")) & !missing(submission_date) /*First date of sending SMSs*/
gen time = (intervention_week>=1) & !missing(intervention_week) /*First date of sending SMSs*/

** Create a dummy variable to identify the group exposed to the treatment. 
gen treated = (nudge1==1) & !missing(nudge1)
replace treated = . if nudge1==.
** Create an interaction between time and treated. We will call this interaction 'did’
gen did = time*treated


** Estimating DID

*-------------------------------------
* OLS with clustered standard errors
*-------------------------------------
* Note: We use clustered standard errors since we have repeated volunteer/week observations and the treatment is randomly assigned to each volunteer (the "cluster"). Therefore, it makes sense to cluster the standard errors by volunteer to clustered standard errors allow researchers to deal with two issues: (1) Correlation of observation in the same group (e.g., students in the same class, which are more likely to be similar or share unobserved characteristics than others in the other classes). (2) Correlation over time of the same units (e.g., students or classes over time).

reg n_price_submissions i.time##i.treated, /*robust*/ vce(cluster volunteer_id)
outreg2 using DID_nudge1.doc, word replace ctitle(Model 1) auto(2)

reg n_price_submissions i.time##i.treated i.l_reward_week_dich, /*robust*/ vce(cluster volunteer_id)
outreg2 using DID_nudge1.doc, word append ctitle(Model 2) auto(2) 

reg n_price_submissions i.time##i.treated i.l_reward_week_dich i.gender_dich i.age_dich i.high_educ /*i.smartphone_years*/ i.pref_communic i.farmer i.consumer i.trader /*i.other*/ i.personal_motiv /*data_motiv*/ i.reward_motiv i.data_noreward_motiv, /*robust*/ vce(cluster volunteer_id)
outreg2 using DID_nudge1.doc, word append ctitle(Model 3) auto(2) 


*-----------------------------------------
* OLS lineal standard errors
*-----------------------------------------
diff n_price_submissions, t(treated) p(time)
diff n_price_submissions, t(treated) p(time) cov(l_reward_week_dich gender_dich age_dich high_educ /*smartphone_years*/ pref_communic farmer consumer trader /*other*/ personal_motiv reward_motiv data_noreward_motiv) report
diff n_price_submissions, t(treated) p(time) cov(l_reward_week_dich gender_dich age_dich high_educ /*smartphone_years*/ pref_communic farmer consumer trader /*other*/ personal_motiv reward_motiv data_noreward_motiv ) report test

*---------------------------------------------------------------
* CASE H2  - NUDGE1 -  pre-intervention vs post-intervention periods (excluding the intervention period)
*---------------------------------------------------------------
*use 4-Output/weekly_dataset_nudge1.dta,clear
use weekly_data_valid_actual.dta, clear
drop if nudge1 ==.

** Drop if date> or < analysis period of treatement
drop if intervention == 1
drop if intervention == .

**  Create a dummy variable to indicate the time when the treatment started.
*gen time = (submission_date>=date("11mar2019","DMY")) & !missing(submission_date) /*First date of sending SMSs*/
gen time = (post_intervention_week>=1) & !missing(post_intervention_week) /*First date of sending SMSs*/

* Create a dummy variable to identify the group exposed to the treatment. 
gen treated = (nudge1==1) & !missing(nudge1)
replace treated = . if nudge1==.

* Create an interaction between time and treated. We will call this interaction 'did’
gen did = time*treated

* Estimating DID
reg n_price_submissions time treated did, r

*-------------------------------------
* OLS with clustered standard errors
*-------------------------------------
reg n_price_submissions i.time##i.treated/*, r*/, vce(cluster volunteer_id)
outreg2 using DID_nudge1.doc, word /*stats(coef)*/ append ctitle(Model 1) auto(2)
reg n_price_submissions i.time##i.treated /*reward_week_dich*/ i.l_reward_week_dich /*, r*/ , vce(cluster volunteer_id)
outreg2 using DID_nudge1.doc, word /*stats(coef)*/ append ctitle(Model 2) auto(2)
reg n_price_submissions i.time##i.treated i.l_reward_week_dich i.nudge2 i.gender_dich i.age_dich i.high_educ /*i.smartphone_years*/ i.pref_communic i.farmer i.consumer i.trader /*i.other*/ i.personal_motiv /*data_motiv*/ i.reward_motiv i.data_noreward_motiv, /*robust*/ vce(cluster volunteer_id)
outreg2 using DID_nudge1.doc, word append ctitle(Model 3) auto(2) 

*-----------------------------------------
* OLS lineal standard errors (original results reported in 1st version of manuscript)
*-----------------------------------------
diff n_price_submissions, t(treated) p(time)
diff n_price_submissions, t(treated) p(time) cov(l_reward_week_dich) 
diff n_price_submissions, t(treated) p(time) cov(l_reward_week_dich nudge2 gender_dich age_dich high_educ /*smartphone_years*/ pref_communic farmer  consumer trader /*other*/ personal_motiv reward_motiv data_noreward_motiv) report
diff n_price_submissions, t(treated) p(time) cov(l_reward_week_dich nudge2 gender_dich age_dich high_educ /*smartphone_years*/ pref_communic farmer  consumer trader /*other*/ personal_motiv reward_motiv data_noreward_motiv) report test

*-----------------------------------------
* Characteristics of randomly allocated participants and those randomly allocated that effectively participated (submitted prices) during nudge1 period - data cannot be provided as it has personal information
*-----------------------------------------

/*
use volunteer_profile_data.dta, clear
tab nudge1
tab profile_groupvc_gender nudge1, chi2
tab profile_groupvc_literacy nudge1, chi2
tab profile_groupvc_category nudge1, chi2
tab profile_groupdatafeedback_commun nudge1, chi2
ttest profile_groupvc_age, by(nudge1)
ttest profile_groupyears_smartphone, by(nudge1)
tab nudge2 nudge1, chi2
*/

* --- Table SM3 ---

* Effective participants during de nudge1 period
use weekly_data_valid_actual.dta, clear /*THE ONES THAT DID NOT RECEIVED SMS ARE DROPPED DROP RANDOMLY 20 FROM NUDGE == 1???????? CHECK*/
sort id_form
drop if intervention ==. /*drop if submission_date> date("22apr2019","DMY")*/
duplicates drop volunteer_id, force
drop if nudge1 ==.
tab nudge1
tab gender nudge1, chi2
tab profile_groupvc_literacy nudge1, chi2
tab profile_groupvc_category nudge1, chi2
tab profile_groupdatafeedback_commun nudge1, chi2
ttest profile_groupvc_age, by(nudge1)
ttest profile_groupyears_smartphone, by(nudge1)
tab nudge2 nudge1, chi2
tab profile_groupvc_motivationperson nudge1, chi2
tab profile_groupvc_motivationmoneta nudge1, chi2
tab profile_groupdatafeedback_norewa nudge1, chi2

* --- Table 5 ---

*-----------------------------------------
* TWO-SAMPLE T TEST at the beaseline
*-----------------------------------------

use weekly_data_valid_actual.dta, clear 
asdoc ttest n_price_submissions if intervention == 0, by(nudge1) replace label dec(2)
asdoc ttest l_reward_week_dich if intervention == 0, by(nudge1) rowappend label dec(2)
asdoc ttest nudge2 if intervention == 0, by(nudge1) rowappend label dec(2)
asdoc ttest gender_dich if intervention == 0, by(nudge1) rowappend label dec(2)
asdoc ttest age_dich if intervention == 0, by(nudge1) rowappend label dec(2)
asdoc ttest high_educ if intervention == 0, by(nudge1) rowappend label dec(2)
asdoc ttest pref_communic if intervention == 0, by(nudge1) rowappend label dec(2)
asdoc ttest farmer if intervention == 0, by(nudge1) rowappend label dec(2)
asdoc ttest consumer if intervention == 0, by(nudge1) rowappend label dec(2) 
asdoc ttest trader if intervention == 0, by(nudge1) rowappend label dec(2)
asdoc ttest personal_motiv if intervention == 0, by(nudge1) rowappend label dec(2)
asdoc ttest reward_motiv if intervention == 0, by(nudge1) rowappend label dec(2)
asdoc ttest data_noreward_motiv if intervention == 0, by(nudge1) rowappend label dec(2)

*---------------------------------------------------------------
*---------------------------------------------------------------
* REPLICATION OF ANALYIS OF NUDGE 1 FOR ALL VOLUNTEERS THAT SUBMITTED DATA AT ANY POINT DURING THE PERIOD OF ANALYSIS (PRE-INTERVENTION, INTERVENTION, POST-INTERVENTION)
* ALL VOLUNTEERS - We keep all, even if they did not submitted data during the intervention period and therefore did never received an SMS message (i.e. they were not treated), reflecting so the intent to treat (ITT) analysis
* ANALYSIS NUDGE1 --- SOCIAL NORM INTERVENTION
* NOTE: PERIODS ARE INDIVIDUAL-SPECIFIC ACCOUNTING FOR THE FACT THAT THE INDIVIDUAL ONLY RECEIVED THE NUDGE or CONTROL SMS IF THE INDIVIDUAL HAD SUBMITTED PRICES IN THE PREVIOUS WEEK

*INTERVENTION WEEK = WEEKS IN INTERVETION PERIO ~ W20 TO W25 FROM THE 1ST WEEK IN WHICH THE INDIVIDUAL RECEIVED AN SMS TO THE LAST WEEK IN WHICH THE INDIVIDUAL RECEIVED AN SMS
*PRE-INTERVENTION WEEKS = WEEKS PREVIOUS TO THE 1ST WEEK OF ACTUAL INTERVENTION (SMS MESSAGE) BACKWARDS TO WEEK 14,
*POST-INTERVENTION WEEK = 6 WEEKS AFTER THE LAST WEEK OF INTERVENTION (LAST SMS MESSAGE)
*---------------------------------------------------------------
*---------------------------------------------------------------

use weekly_data_valid.dta, clear
drop if nudge1 ==.

* identify by volunteer the pre, intervention and post periods
gen intervention = .
order intervention, after(project_week)

forval i=20/25 {
	bysort volunteer_id: replace intervention = 1 if intervention ==. & project_week == `i' & project_week[_n-1] == `i'-1
}

*drop if intervention  ==. & project_week >=20 & project_week <=25 & intervention[_n-1]==1 & intervention[_n+1]==1  
replace intervention = 1 if project_week >=20 & project_week <=25 & intervention[_n-1]==1 & intervention[_n+1]==1

gen intervention_week = intervention 
bysort volunteer_id: replace intervention_week = intervention_week[_n-1] + 1 if intervention_week[_n-1]!=. & project_week < 26 & submission_year == 2019 & intervention ==1
order intervention_week, after(project_week)

bysort volunteer_id: egen total_intervention= total(intervention)
order total_intervention, after(intervention)
*drop if total_intervention == 0
drop if project_week<14
drop if project_week>31
tab nudge1 total_intervention, chi2

bysort volunteer_id: gen intervention_week1 = _n
order intervention_week1, after(intervention_week)
gen intervention_week1_diff = intervention_week1 - intervention_week
order intervention_week1_diff, after(intervention_week)
xfill intervention_week1_diff, i(volunteer_id)
gen intervention_week2 = intervention_week1-intervention_week1_diff
order  intervention_week2, after(intervention_week)

drop intervention_week intervention_week1 intervention_week1_diff
rename intervention_week2 intervention_week

bysort volunteer_id: gen intervention_week1 = _n if total_intervention == 0 & project_week >=14 & project_week<=19
order intervention_week1, after(intervention_week)
bysort volunteer_id: egen max_intervention_week1 = max(intervention_week1)
order max_intervention_week1, after(intervention_week1)
replace intervention_week1 = intervention_week1 - max_intervention_week1
replace intervention_week = intervention_week1 if intervention_week==.
drop intervention_week1 max_intervention_week1

bysort volunteer_id: gen intervention_week1 = _n if total_intervention == 0 & project_week >=20 & project_week<=25
order intervention_week1, after(intervention_week)
bysort volunteer_id: egen min_intervention_week1 = min(intervention_week1)
order min_intervention_week1, after(intervention_week1)
replace intervention_week1 = intervention_week1 - min_intervention_week1 +1
replace intervention_week = intervention_week1 if intervention_week==.
drop intervention_week1 min_intervention_week1

bysort volunteer_id: gen intervention_week1 = _n if total_intervention == 0 & project_week >=26 & project_week<=31
order intervention_week1, after(intervention_week)
bysort volunteer_id: egen min_intervention_week1 = min(intervention_week1)
order min_intervention_week1, after(intervention_week1)
replace intervention_week1 = intervention_week1 - min_intervention_week1 +1
replace intervention_week = intervention_week1 if intervention_week==.
drop intervention_week1 min_intervention_week1

replace intervention = 0 if intervention_week <=0 & /*intervention_week >= -5*/ project_week>=14
replace intervention = 1 if intervention_week >0 & project_week >=20 & project_week<=25 & total_intervention ==0
bysort volunteer_id: replace intervention = 2 if intervention==. & (intervention[_n-1] == 1 | intervention[_n-2] == 1 | intervention[_n-3] == 1 | intervention[_n-4] == 1 | intervention[_n-5] == 1 | intervention[_n-6] == 1)
bysort volunteer_id: replace intervention = 2 if intervention==. & total_intervention == 0 & project_week >=26 & project_week<=31

*drop if intervention == .

label define period 0 "pre-intervention" 1 "intervention" 2 "post-intervention"
label value intervention period

gen post_intervention_week = 1 if intervention == 2 & intervention[_n-1]==1
replace post_intervention_week = post_intervention_week[_n-1] + 1 if post_intervention_week[_n-1]!=. & intervention == 2
order post_intervention_week, after(intervention_week)
replace post_intervention_week = intervention_week if post_intervention_week==.

replace post_intervention_week = 7 if post_intervention_week ==1 & intervention == 2
replace post_intervention_week = 8 if post_intervention_week ==2 & intervention == 2
replace post_intervention_week = 9 if post_intervention_week ==3 & intervention == 2
replace post_intervention_week = 10 if post_intervention_week ==4 & intervention == 2
replace post_intervention_week = 11 if post_intervention_week ==5 & intervention == 2
replace post_intervention_week = 12 if post_intervention_week ==6 & intervention == 2

save weekly_data_valid_actual_bis.dta, replace

* ---- Fig 4 ----
use weekly_data_valid_actual_bis.dta, clear
duplicates drop project_week volunteer_id, force
*drop if intervention == 1
collapse n_price_submissions, by(post_intervention_week nudge1)
sort post_intervention_week
drop if nudge1==.
egen week = group(post_intervention_week)

generate upper = 60
twoway (bar upper post_intervention_week if post_intervention_week>-6 & post_intervention_week <=12, fcolor(gs14%80) lcolor(gs16%80)) (line n_price_submissions post_intervention_week if nudge1 == 1,  lcolor(midblue)) (line n_price_submissions post_intervention_week if nudge1 == 0, lcolor(dkorange)) if post_intervention_week >=-6 & post_intervention_week <=12 , ytitle(Average number of volunteers' price submissions)  ytitle(, size(small)) ylabel(0(10)60, labsize(tiny)) xtitle(Week) xtitle(, size(small)) xlabel(-5(1)12, labsize(tiny)) xmtick(-5(1)12) legend(order(2 "Social norm" 3 "Control") rows(1) position(6)) scheme(plotplain)


* ---- Fig SM1 ----
use weekly_data_valid_actual_bis.dta, clear
duplicates drop project_week volunteer_id, force
*drop if intervention == 1
collapse pc_valid_price_submissions, by(post_intervention_week nudge1)
sort post_intervention_week
drop if nudge1==.
egen week = group(post_intervention_week)

generate upper = 100
twoway (bar upper post_intervention_week if post_intervention_week>-6 & post_intervention_week <=12, fcolor(gs14%80) lcolor(gs16%80)) (line pc_valid_price_submissions post_intervention_week if nudge1 == 1,  lcolor(midblue)) (line pc_valid_price_submissions post_intervention_week if nudge1 == 0, lcolor(dkorange)) if post_intervention_week >=-6 & post_intervention_week <=12 , ytitle(Average % volunteers'valid price submissions)  ytitle(, size(small)) ylabel(70(10)100, labsize(tiny)) xtitle(Week) xtitle(, size(small)) xlabel(-5(1)12, labsize(tiny)) xmtick(-5(1)12) legend(order(2 "Social norm" 3 "Control") rows(1) position(6)) scheme(plotplain)

tab nudge1

*---------------------------------------------------------------
* CASE H1 - NUDGE1 -  pre-intervention period vs intervention period (ACTUAL PRE, INTERVENTION AND POST INTERVENTIONS PERIOD)
*---------------------------------------------------------------

* --- Table 6 --- (Table SM7)

use weekly_data_valid_actual_bis.dta, clear
mean n_price_submissions if intervention == 0 /*pre-intervention*/
mean n_price_submissions if intervention == 1 /*intervention*/
mean n_price_submissions if intervention == 2 /*post-intervention*/

mean n_price_submissions if nudge1 == 1 & intervention == 0
mean n_price_submissions if nudge1 == 0 & intervention == 0

mean n_price_submissions if nudge1 == 1 & intervention == 1 
mean n_price_submissions if nudge1 == 0 & intervention == 1 

mean n_price_submissions if nudge1 == 1 & intervention == 2
mean n_price_submissions if nudge1 == 0 & intervention == 2


** Drop if date> or < analysis period of treatement
drop if intervention == 2 /*~ drop if submission_date> date("10mar2019","DMY")*/
drop if intervention == . /*~ drop if submission_date< date("17dec2018","DMY")*/ 

**  Create a dummy variable to indicate the time when the treatment started.
*gen time = (submission_date>=date("29jan2019","DMY")) & !missing(submission_date) /*First date of sending SMSs*/
gen time = (intervention_week>=1) & !missing(intervention_week) /*First date of sending SMSs*/

** Create a dummy variable to identify the group exposed to the treatment. 
gen treated = (nudge1==1) & !missing(nudge1)
replace treated = . if nudge1==.
** Create an interaction between time and treated. We will call this interaction 'did'
gen did = time*treated


** Estimating DID

*-------------------------------------
* OLS with clustered standard errors
*-------------------------------------
* Note: We use clustered standard errors since we have repeated volunteer/week observations and the treatment is randomly assigned to each volunteer (the "cluster"). Therefore, it makes sense to cluster the standard errors by volunteer to clustered standard errors allow researchers to deal with two issues: (1) Correlation of observation in the same group (e.g., students in the same class, which are more likely to be similar or share unobserved characteristics than others in the other classes). (2) Correlation over time of the same units (e.g., students or classes over time).

reg n_price_submissions i.time##i.treated, /*robust*/ vce(cluster volunteer_id)
outreg2 using DID_nudge1.doc, word replace ctitle(Model 1) auto(2)

reg n_price_submissions i.time##i.treated i.l_reward_week_dich, /*robust*/ vce(cluster volunteer_id)
outreg2 using DID_nudge1.doc, word append ctitle(Model 2) auto(2) 

reg n_price_submissions i.time##i.treated i.l_reward_week_dich i.gender_dich i.age_dich i.high_educ /*i.smartphone_years*/ i.pref_communic i.farmer i.consumer i.trader /*i.other*/ i.personal_motiv /*data_motiv*/ i.reward_motiv i.data_noreward_motiv, /*robust*/ vce(cluster volunteer_id)
outreg2 using DID_nudge1.doc, word append ctitle(Model 3) auto(2) 


*-----------------------------------------
* OLS lineal standard errors
*-----------------------------------------
diff n_price_submissions, t(treated) p(time)
diff n_price_submissions, t(treated) p(time) cov(l_reward_week_dich gender_dich age_dich high_educ /*smartphone_years*/ pref_communic farmer consumer trader /*other*/ personal_motiv reward_motiv data_noreward_motiv) report
diff n_price_submissions, t(treated) p(time) cov(l_reward_week_dich gender_dich age_dich high_educ /*smartphone_years*/ pref_communic farmer consumer trader /*other*/ personal_motiv reward_motiv data_noreward_motiv ) report test

*---------------------------------------------------------------
* CASE H2  - NUDGE1 -  pre-intervention vs post-intervention periods (excluding the intervention period)
*---------------------------------------------------------------
*use 4-Output/weekly_dataset_nudge1.dta,clear
use weekly_data_valid_actual_bis.dta, clear
drop if nudge1 ==.

** Drop if date> or < analysis period of treatement
drop if intervention == 1
drop if intervention == .

**  Create a dummy variable to indicate the time when the treatment started.
*gen time = (submission_date>=date("11mar2019","DMY")) & !missing(submission_date) /*First date of sending SMSs*/
gen time = (post_intervention_week>=1) & !missing(post_intervention_week) /*First date of sending SMSs*/

* Create a dummy variable to identify the group exposed to the treatment. 
gen treated = (nudge1==1) & !missing(nudge1)
replace treated = . if nudge1==.

* Create an interaction between time and treated. We will call this interaction 'did'
gen did = time*treated

* Estimating DID
reg n_price_submissions time treated did, r

*-------------------------------------
* OLS with clustered standard errors
*-------------------------------------
reg n_price_submissions i.time##i.treated/*, r*/, vce(cluster volunteer_id)
outreg2 using DID_nudge1.doc, word /*stats(coef)*/ append ctitle(Model 1) auto(2)
reg n_price_submissions i.time##i.treated /*reward_week_dich*/ i.l_reward_week_dich /*, r*/ , vce(cluster volunteer_id)
outreg2 using DID_nudge1.doc, word /*stats(coef)*/ append ctitle(Model 2) auto(2)
reg n_price_submissions i.time##i.treated i.l_reward_week_dich i.nudge2 i.gender_dich i.age_dich i.high_educ /*i.smartphone_years*/ i.pref_communic i.farmer i.consumer i.trader /*i.other*/ i.personal_motiv /*data_motiv*/ i.reward_motiv i.data_noreward_motiv, /*robust*/ vce(cluster volunteer_id)
outreg2 using DID_nudge1.doc, word append ctitle(Model 3) auto(2) 

*-----------------------------------------
* OLS lineal standard errors (original results reported in 1st version of manuscript)
*-----------------------------------------
diff n_price_submissions, t(treated) p(time)
diff n_price_submissions, t(treated) p(time) cov(l_reward_week_dich) 
diff n_price_submissions, t(treated) p(time) cov(l_reward_week_dich nudge2 gender_dich age_dich high_educ /*smartphone_years*/ pref_communic farmer  consumer trader /*other*/ personal_motiv reward_motiv data_noreward_motiv) report
diff n_price_submissions, t(treated) p(time) cov(l_reward_week_dich nudge2 gender_dich age_dich high_educ /*smartphone_years*/ pref_communic farmer  consumer trader /*other*/ personal_motiv reward_motiv data_noreward_motiv) report test

*-----------------------------------------
* Characteristics of randomly allocated participants and those randomly allocated that effectively participated (submitted prices) during nudge1 period - data cannot be provided as it has personal information
*-----------------------------------------

/*
use volunteer_profile_data.dta, clear
tab nudge1
tab profile_groupvc_gender nudge1, chi2
tab profile_groupvc_literacy nudge1, chi2
tab profile_groupvc_category nudge1, chi2
tab profile_groupdatafeedback_commun nudge1, chi2
ttest profile_groupvc_age, by(nudge1)
ttest profile_groupyears_smartphone, by(nudge1)
tab nudge2 nudge1, chi2
*/

* --- Table SM3 ---

* Effective participants during de nudge1 period
use weekly_data_valid_actual_bis.dta, clear 
sort id_form
drop if intervention ==. /*drop if submission_date> date("22apr2019","DMY")*/
duplicates drop volunteer_id, force
drop if nudge1 ==.
tab nudge1
tab gender nudge1, chi2
tab profile_groupvc_literacy nudge1, chi2
tab profile_groupvc_category nudge1, chi2
tab profile_groupdatafeedback_commun nudge1, chi2
ttest profile_groupvc_age, by(nudge1)
ttest profile_groupyears_smartphone, by(nudge1)
tab nudge2 nudge1, chi2
tab profile_groupvc_motivationperson nudge1, chi2
tab profile_groupvc_motivationmoneta nudge1, chi2
tab profile_groupdatafeedback_norewa nudge1, chi2

* --- Table 5 ---(Table SM6)

*-----------------------------------------
* TWO-SAMPLE T TEST at the beaseline
*-----------------------------------------

use weekly_data_valid_actual_bis.dta, clear 
asdoc ttest n_price_submissions if intervention == 0, by(nudge1) replace label dec(2)
asdoc ttest pc_valid_price_submissions if intervention == 0, by(nudge1) rowappend label dec(2)
asdoc ttest l_reward_week_dich if intervention == 0, by(nudge1) rowappend label dec(2)
asdoc ttest nudge2 if intervention == 0, by(nudge1) rowappend label dec(2)
asdoc ttest gender_dich if intervention == 0, by(nudge1) rowappend label dec(2)
asdoc ttest age_dich if intervention == 0, by(nudge1) rowappend label dec(2)
asdoc ttest high_educ if intervention == 0, by(nudge1) rowappend label dec(2)
asdoc ttest pref_communic if intervention == 0, by(nudge1) rowappend label dec(2)
asdoc ttest farmer if intervention == 0, by(nudge1) rowappend label dec(2)
asdoc ttest consumer if intervention == 0, by(nudge1) rowappend label dec(2) 
asdoc ttest trader if intervention == 0, by(nudge1) rowappend label dec(2)
asdoc ttest personal_motiv if intervention == 0, by(nudge1) rowappend label dec(2)
asdoc ttest reward_motiv if intervention == 0, by(nudge1) rowappend label dec(2)
asdoc ttest data_noreward_motiv if intervention == 0, by(nudge1) rowappend label dec(2)


*---------------------
*---------------------
* -- EXPLORATORY/ADDITIONAL ANALYSIS 
*---------------------
*---------------------

*---------------------------------------------------------------
* H1.1 CASE EXPLORATORY - NUDGE1 -  DATA ACCURACY pre-intervention period vs intervention period (ACTUAL PRE, INTERVENTION AND POST INTERVENTIONS PERIOD)
*---------------------------------------------------------------
use weekly_data_valid_actual.dta, clear
drop if nudge1==.

* --- Table SM5 ---

mean pc_valid_price_submissions if intervention == 0 /*pre-intervention*/
mean pc_valid_price_submissions if intervention == 1 /*intervention*/
mean pc_valid_price_submissions if intervention == 2 /*post-intervention*/

mean pc_valid_price_submissions if nudge1 == 1 & intervention == 0
mean pc_valid_price_submissions if nudge1 == 0 & intervention == 0

mean pc_valid_price_submissions if nudge1 == 1 & intervention == 1 
mean pc_valid_price_submissions if nudge1 == 0 & intervention == 1 

mean pc_valid_price_submissions if nudge1 == 1 & intervention == 2
mean pc_valid_price_submissions if nudge1 == 0 & intervention == 2

** Drop if date> or < analysis period of treatement
drop if intervention == 2 /*~ drop if submission_date> date("10mar2019","DMY")*/
drop if intervention == . /*~ drop if submission_date< date("17dec2018","DMY")*/ 

**  Create a dummy variable to indicate the time when the treatment started.
*gen time = (submission_date>=date("29jan2019","DMY")) & !missing(submission_date) /*First date of sending SMSs*/
gen time = (intervention_week>=1) & !missing(intervention_week) /*First date of sending SMSs*/

** Create a dummy variable to identify the group exposed to the treatment. 
gen treated = (nudge1==1) & !missing(nudge1)
replace treated = . if nudge1==.
** Create an interaction between time and treated. We will call this interaction 'did’
gen did = time*treated


** Estimating DID

*-------------------------------------
* OLS with clustered standard errors
*-------------------------------------
* Note: We use clustered standard errors since we have repeated volunteer/week observations and the treatment is randomly assigned to each volunteer (the "cluster"). Therefore, it makes sense to cluster the standard errors by volunteer to clustered standard errors allow researchers to deal with two issues: (1) Correlation of observation in the same group (e.g., students in the same class, which are more likely to be similar or share unobserved characteristics than others in the other classes). (2) Correlation over time of the same units (e.g., students or classes over time).

reg pc_valid_price_submissions i.time##i.treated, /*robust*/ vce(cluster volunteer_id)
outreg2 using DID_nudge1_valid.doc, word replace ctitle(Model 1) auto(2)

reg pc_valid_price_submissions i.time##i.treated i.l_reward_week_dich, /*robust*/ vce(cluster volunteer_id)
outreg2 using DID_nudge1_valid.doc, word append ctitle(Model 2) auto(2) 

reg pc_valid_price_submissions i.time##i.treated i.l_reward_week_dich i.gender_dich i.age_dich i.high_educ /*i.smartphone_years*/ i.pref_communic i.farmer i.consumer i.trader /*i.other*/ i.personal_motiv /*data_motiv*/ i.reward_motiv i.data_noreward_motiv, /*robust*/ vce(cluster volunteer_id)
outreg2 using DID_nudge1_valid.doc, word append ctitle(Model 3) auto(2) 

*-----------------------------------------
* OLS lineal standard errors
*-----------------------------------------
diff pc_valid_price_submissions, t(treated) p(time)
diff pc_valid_price_submissions, t(treated) p(time) cov(l_reward_week_dich gender_dich age_dich high_educ /*smartphone_years*/ pref_communic farmer  consumer trader /*other*/ personal_motiv reward_motiv data_noreward_motiv) report
diff pc_valid_price_submissions, t(treated) p(time) cov(l_reward_week_dich gender_dich age_dich high_educ /*smartphone_years*/ pref_communic farmer  consumer trader /*other*/ personal_motiv reward_motiv data_noreward_motiv ) report test

*---------------------------------------------------------------
* H2.1 CASE EXPLORATORY - NUDGE1 - DATA ACCURACY -  pre-intervention vs post-intervention periods (excluding the intervention period)
*---------------------------------------------------------------
*use 4-Output/weekly_dataset_nudge1.dta,clear
use weekly_data_valid_actual.dta, clear
drop if nudge1 ==.


** Drop if date> or < analysis period of treatement
drop if intervention == 1
drop if intervention == .

**  Create a dummy variable to indicate the time when the treatment started.
*gen time = (submission_date>=date("11mar2019","DMY")) & !missing(submission_date) /*First date of sending SMSs*/
gen time = (post_intervention_week>=1) & !missing(post_intervention_week) /*First date of sending SMSs*/

* Create a dummy variable to identify the group exposed to the treatment. 
gen treated = (nudge1==1) & !missing(nudge1)
replace treated = . if nudge1==.

* Create an interaction between time and treated. We will call this interaction 'did’
gen did = time*treated

* Estimating DID
reg n_price_submissions time treated did, r

*-------------------------------------
* OLS with clustered standard errors
*-------------------------------------
reg pc_valid_price_submissions i.time##i.treated/*, r*/, vce(cluster volunteer_id)
outreg2 using DID_nudge1_valid.doc, word /*stats(coef)*/ append ctitle(Model 1) auto(2)
reg pc_valid_price_submissions i.time##i.treated /*reward_week_dich*/ i.l_reward_week_dich /*, r*/ , vce(cluster volunteer_id)
outreg2 using DID_nudge1_valid.doc, word /*stats(coef)*/ append ctitle(Model 2) auto(2)
reg pc_valid_price_submissions i.time##i.treated i.l_reward_week_dich i.nudge2 i.gender_dich i.age_dich i.high_educ /*i.smartphone_years*/ i.pref_communic i.farmer i.consumer i.trader /*i.other*/ i.personal_motiv /*data_motiv*/ i.reward_motiv i.data_noreward_motiv, /*robust*/ vce(cluster volunteer_id)
outreg2 using DID_nudge1_valid.doc, word append ctitle(Model 3) auto(2) 

*-----------------------------------------
* OLS lineal standard errors (original results reported in 1st version of manuscript)
*-----------------------------------------
diff pc_valid_price_submissions, t(treated) p(time)
diff pc_valid_price_submissions, t(treated) p(time) cov(l_reward_week_dich) 
diff pc_valid_price_submissions, t(treated) p(time) cov(l_reward_week_dich nudge2 gender_dich age_dich high_educ /*smartphone_years*/ pref_communic farmer  consumer trader /*other*/ personal_motiv reward_motiv data_noreward_motiv) report
diff pc_valid_price_submissions, t(treated) p(time) cov(l_reward_week_dich nudge2 gender_dich age_dich high_educ /*smartphone_years*/ pref_communic farmer  consumer trader /*other*/ personal_motiv reward_motiv data_noreward_motiv) report test

*-----------------------------------------
* TWO-SAMPLE T TEST at the beaseline
*-----------------------------------------

* --- Table SM4 ---

use weekly_data_valid_actual.dta, clear /*THE ONES THAT DID NOT RECEIVED SMS ARE DROPPED DROP RANDOMLY 20 FROM NUDGE == 1???????? CHECK*/
asdoc ttest pc_valid_price_submissions if intervention == 0, by(nudge1) replace label dec(2)
asdoc ttest l_reward_week_dich if intervention == 0, by(nudge1) rowappend label dec(2)
asdoc ttest nudge2 if intervention == 0, by(nudge1) rowappend label dec(2)
asdoc ttest gender_dich if intervention == 0, by(nudge1) rowappend label dec(2)
asdoc ttest age_dich if intervention == 0, by(nudge1) rowappend label dec(2)
asdoc ttest high_educ if intervention == 0, by(nudge1) rowappend label dec(2)
asdoc ttest pref_communic if intervention == 0, by(nudge1) rowappend label dec(2)
asdoc ttest farmer if intervention == 0, by(nudge1) rowappend label dec(2)
asdoc ttest consumer if intervention == 0, by(nudge1) rowappend label dec(2) 
asdoc ttest trader if intervention == 0, by(nudge1) rowappend label dec(2)
asdoc ttest personal_motiv if intervention == 0, by(nudge1) rowappend label dec(2)
asdoc ttest reward_motiv if intervention == 0, by(nudge1) rowappend label dec(2)
asdoc ttest data_noreward_motiv if intervention == 0, by(nudge1) rowappend label dec(2)


*---------------------------------------------------------------
* CASE EXPLORATORY - NUDGE1 -  ABOVE_AVERAGE/BELOW_AVERAGE pre-intervention period vs intervention period (ACTUAL PRE, INTERVENTION AND POST INTERVENTIONS PERIOD)
* - REINFORCING VS CATCHING UP EFFECTS***** EX-POST*****
*---------------------------------------------------------------

use weekly_data_valid_actual.dta, clear
drop if nudge1 ==.

* USE TO COMPARE ABOVE_AVERAGE/BELOW_AVERAGE EFFECTS IN CONTROL AND TREATED
* COMPUTE SUBSETS
egen mean_n_price_submissions = mean(n_price_submissions) if /*intervention == 0*/ project_week>=14 & project_week<=19
egen median_n_price_submissions = pctile(n_price_submissions) if /*intervention == 0*/ project_week>=14 & project_week<=19
bysort volunteer_id: egen mean_volunteer = mean(n_price_submissions) if /*intervention == 0*/ project_week>=14 & project_week<=19
gen above_mean = 1
replace above_mean = 0 if mean_volunteer  < mean_n_price_submissions
replace above_mean=. if mean_volunteer==.
gen above_median = 1
replace above_median = 0 if mean_volunteer  < median_n_price_submissions
replace above_median=. if mean_volunteer==.

xfill above_mean above_median, i(volunteer_id)
tab above_mean nudge1, chi2
tab above_median nudge1, chi2

* Select
keep if above_mean == 0 /*(0: below mean, 1: above mean)*/
*keep if above_median == 1 /*(0: below mean, 1: above mean)*/
save weekly_data_valid_actual_above_below.dta, replace

*---------------------------------------------------------------
* H1.2 CASE EXPLORATORY - NUDGE1 - REINFORCING VS CATCHING UP EFFECTS pre-intervention period vs intervention period (ACTUAL PRE, INTERVENTION AND POST INTERVENTIONS PERIOD)
*---------------------------------------------------------------
use weekly_data_valid_actual_above_below.dta, clear

mean n_price_submissions if intervention == 0 /*pre-intervention*/
mean n_price_submissions if intervention == 1 /*intervention*/
mean n_price_submissions if intervention == 2 /*post-intervention*/

mean n_price_submissions if nudge1 == 1 & intervention == 0
mean n_price_submissions if nudge1 == 0 & intervention == 0

mean n_price_submissions if nudge1 == 1 & intervention == 1 
mean n_price_submissions if nudge1 == 0 & intervention == 1 

mean n_price_submissions if nudge1 == 1 & intervention == 2
mean n_price_submissions if nudge1 == 0 & intervention == 2

** Drop if date> or < analysis period of treatement
drop if intervention == 2 /*~ drop if submission_date> date("10mar2019","DMY")*/
drop if intervention == . /*~ drop if submission_date< date("17dec2018","DMY")*/ 

**  Create a dummy variable to indicate the time when the treatment started.
*gen time = (submission_date>=date("29jan2019","DMY")) & !missing(submission_date) /*First date of sending SMSs*/
gen time = (intervention_week>=1) & !missing(intervention_week) /*First date of sending SMSs*/

** Create a dummy variable to identify the group exposed to the treatment. 
gen treated = (nudge1==1) & !missing(nudge1)
replace treated = . if nudge1==.
** Create an interaction between time and treated. We will call this interaction 'did’
gen did = time*treated


** Estimating DID

*-------------------------------------
* OLS with clustered standard errors
*-------------------------------------
* Note: We use clustered standard errors since we have repeated volunteer/week observations and the treatment is randomly assigned to each volunteer (the "cluster"). Therefore, it makes sense to cluster the standard errors by volunteer to clustered standard errors allow researchers to deal with two issues: (1) Correlation of observation in the same group (e.g., students in the same class, which are more likely to be similar or share unobserved characteristics than others in the other classes). (2) Correlation over time of the same units (e.g., students or classes over time).

reg n_price_submissions i.time##i.treated, /*robust*/ vce(cluster volunteer_id)
outreg2 using DID_nudge1_above_below.doc, word replace ctitle(Model 1) auto(2)

reg n_price_submissions i.time##i.treated i.l_reward_week_dich, /*robust*/ vce(cluster volunteer_id)
outreg2 using DID_nudge1_above_below.doc, word append ctitle(Model 2) auto(2) 

reg n_price_submissions i.time##i.treated i.l_reward_week_dich i.gender_dich i.age_dich i.high_educ /*i.smartphone_years*/ i.pref_communic i.farmer i.consumer i.trader /*i.other*/ i.personal_motiv /*data_motiv*/ i.reward_motiv i.data_noreward_motiv, /*robust*/ vce(cluster volunteer_id)
outreg2 using DID_nudge1_above_below.doc, word append ctitle(Model 3) auto(2) 

*-----------------------------------------
* OLS lineal standard errors
*-----------------------------------------
diff n_price_submissions, t(treated) p(time)
diff n_price_submissions, t(treated) p(time) cov(l_reward_week_dich gender_dich age_dich high_educ /*smartphone_years*/ pref_communic farmer  consumer trader /*other*/ personal_motiv reward_motiv data_noreward_motiv) report
diff n_price_submissions, t(treated) p(time) cov(l_reward_week_dich gender_dich age_dich high_educ /*smartphone_years*/ pref_communic farmer  consumer trader /*other*/ personal_motiv reward_motiv data_noreward_motiv ) report test

*---------------------------------------------------------------
* H2.2 CASE EXPLORATORY - NUDGE1 - REINFORCING VS CATCHING UP EFFECTS  pre-intervention vs post-intervention periods (excluding the intervention period)
*---------------------------------------------------------------
use weekly_data_valid_actual_above_below.dta, clear
drop if nudge1 ==.

** Drop if date> or < analysis period of treatement
drop if intervention == 1
drop if intervention == .

**  Create a dummy variable to indicate the time when the treatment started.
*gen time = (submission_date>=date("11mar2019","DMY")) & !missing(submission_date) /*First date of sending SMSs*/
gen time = (post_intervention_week>=1) & !missing(post_intervention_week) /*First date of sending SMSs*/

* Create a dummy variable to identify the group exposed to the treatment. 
gen treated = (nudge1==1) & !missing(nudge1)
replace treated = . if nudge1==.

* Create an interaction between time and treated. We will call this interaction 'did’
gen did = time*treated

* Estimating DID
reg n_price_submissions time treated did, r

*-------------------------------------
* OLS with clustered standard errors
*-------------------------------------
reg n_price_submissions i.time##i.treated/*, r*/, vce(cluster volunteer_id)
outreg2 using DID_nudge1_above_below.doc, word /*stats(coef)*/ append ctitle(Model 1) auto(2)
reg n_price_submissions i.time##i.treated /*reward_week_dich*/ i.l_reward_week_dich /*, r*/ , vce(cluster volunteer_id)
outreg2 using DID_nudge1_above_below.doc, word /*stats(coef)*/ append ctitle(Model 2) auto(2)
reg n_price_submissions i.time##i.treated i.l_reward_week_dich i.nudge2 i.gender_dich i.age_dich i.high_educ /*i.smartphone_years*/ i.pref_communic i.farmer i.consumer i.trader /*i.other*/ i.personal_motiv /*data_motiv*/ i.reward_motiv i.data_noreward_motiv, /*robust*/ vce(cluster volunteer_id)
outreg2 using DID_nudge1_above_below.doc, word append ctitle(Model 3) auto(2) 

*-----------------------------------------
* OLS lineal standard errors (original results reported in 1st version of manuscript)
*-----------------------------------------
diff n_price_submissions, t(treated) p(time)
diff n_price_submissions, t(treated) p(time) cov(l_reward_week_dich) 
diff n_price_submissions, t(treated) p(time) cov(l_reward_week_dich nudge2 gender_dich age_dich high_educ /*smartphone_years*/ pref_communic farmer  consumer trader /*other*/ personal_motiv reward_motiv data_noreward_motiv) report
diff n_price_submissions, t(treated) p(time) cov(l_reward_week_dich nudge2 gender_dich age_dich high_educ /*smartphone_years*/ pref_communic farmer  consumer trader /*other*/ personal_motiv reward_motiv data_noreward_motiv) report test

*-----------------------------------------
* Characteristics of randomly allocated participants and those randomly allocated that effectively participated (submitted prices) during nudge1 period - data cannot be provided as it has personal information
*-----------------------------------------
/*
use volunteer_profile_data.dta, clear
tab nudge1
tab profile_groupvc_gender nudge1, chi2
tab profile_groupvc_literacy nudge1, chi2
tab profile_groupvc_category nudge1, chi2
tab profile_groupdatafeedback_commun nudge1, chi2
ttest profile_groupvc_age, by(nudge1)
ttest profile_groupyears_smartphone, by(nudge1)
tab nudge2 nudge1, chi2
*/

* Effective participants during de nudge1 period
use weekly_data_valid_actual.dta, clear /*THE ONES THAT DID NOT RECEIVED SMS ARE DROPPED DROP RANDOMLY 20 FROM NUDGE == 1???????? CHECK*/
sort id_form
drop if intervention ==. /*drop if submission_date> date("22apr2019","DMY")*/
duplicates drop volunteer_id, force
drop if nudge1 ==.
tab nudge1
tab gender nudge1, chi2
tab profile_groupvc_literacy nudge1, chi2
tab profile_groupvc_category nudge1, chi2
tab profile_groupdatafeedback_commun nudge1, chi2
ttest profile_groupvc_age, by(nudge1)
ttest profile_groupyears_smartphone, by(nudge1)
tab nudge2 nudge1, chi2

*------------------------
* -- ANALYSIS NUDGE 2
*------------------------
*---------------------------------------------------------------
* CASE H3  - NUDGE2 -  pre-intervention period vs intervention period
*---------------------------------------------------------------

use weekly_data_valid.dta, clear
drop if nudge2 ==.

mean n_price_submissions if project_week >=21 & project_week <= 27
mean n_price_submissions if project_week >=28 & project_week <= 34
mean n_price_submissions if project_week >=35 & project_week <= 37

mean n_price_submissions if nudge2 == 1 & project_week >=21 & project_week <= 27
mean n_price_submissions if nudge2 == 0 & project_week >=21 & project_week <= 27

mean n_price_submissions if nudge2 == 1 & project_week >=28 & project_week <= 34
mean n_price_submissions if nudge2 == 0 & project_week >=28 & project_week <= 34

mean n_price_submissions if nudge2 == 1 & project_week >=35 & project_week <= 37
mean n_price_submissions if nudge2 == 0 & project_week >=35 & project_week <= 37

** Drop if date> period of treatement

drop if project_week < 21 
drop if project_week > 34 

**  Create a dummy variable to indicate the time when the treatment started.
gen time = (submission_date>=date("25mar2019","DMY")) & !missing(submission_date) /*First date of sending SMSs*/

** Create a dummy variable to identify the group exposed to the treatment. 
gen treated = (nudge2==1) & !missing(nudge2)
replace treated = . if nudge2==.
** Create an interaction between time and treated. We will call this interaction 'did’
gen did = time*treated


** Estimating DID

*-------------------------------------
* OLS with clustered standard errors
*-------------------------------------

reg n_price_submissions i.time##i.treated, /*robust*/ vce(cluster volunteer_id)
outreg2 using DID_nudge2.doc, word replace ctitle(Model 1) auto(2)

reg n_price_submissions i.time##i.treated i.l_reward_week_dich, /*robust*/ vce(cluster volunteer_id)
outreg2 using DID_nudge2.doc, word append ctitle(Model 2) auto(2) 

reg n_price_submissions i.time##i.treated i.l_reward_week_dich i.nudge1 i.gender_dich i.age_dich i.high_educ /*i.smartphone_years*/ i.pref_communic i.farmer i.consumer i.trader /*i.other*/ i.personal_motiv /*data_motiv*/ i.reward_motiv i.data_noreward_motiv, /*robust*/ vce(cluster volunteer_id)
outreg2 using DID_nudge2.doc, word append ctitle(Model 3) auto(2) 

*-----------------------------------------
* OLS lineal standard errors
*-----------------------------------------
/*https://mpra.ub.uni-muenchen.de/43943/1/MPRA_paper_43943.pdf*/
diff n_price_submissions, t(treated) p(time) 
diff n_price_submissions, t(treated) p(time) cov(nudge1 l_reward_week_dich nudge1 gender_dich age_dich high_educ /*smartphone_years*/ pref_communic farmer  consumer trader other personal_motiv /*data_motiv*/ reward_motiv data_noreward_motiv transactor_week_dich) report
diff n_price_submissions, t(treated) p(time) cov(nudge1 l_reward_week_dich nudge1 gender_dich age_dich high_educ /*smartphone_years*/  pref_communic farmer  consumer trader other personal_motiv /*data_motiv*/ reward_motiv data_noreward_motiv transactor_week_dich) report test

*---------------------------------------------------------------
* CASE H4  - NUDGE2 -  pre-intervention period vs post-intervention
*---------------------------------------------------------------
use weekly_data_valid.dta, clear
drop if nudge2 ==.

** Drop if date> period of treatement
drop if project_week < 21 
drop if project_week >=28 & project_week <= 34
drop if project_week > 37 

**  Create a dummy variable to indicate the time when the treatment started.
gen time = (submission_date>=date("13may2019","DMY")) & !missing(submission_date) /*First date of sending SMSs*/

** Create a dummy variable to identify the group exposed to the treatment. 
gen treated = (nudge2==1) & !missing(nudge2)
replace treated = . if nudge2==.
** Create an interaction between time and treated. We will call this interaction 'did’
gen did = time*treated


** Estimating DID

*-------------------------------------
* OLS with clustered standard errors
*-------------------------------------

reg n_price_submissions i.time##i.treated, /*robust*/ vce(cluster volunteer_id)
outreg2 using DID_nudge2.doc, word append ctitle(Model 1) auto(2)
outreg2 using DID_nudge2_sum.doc, sum 

reg n_price_submissions i.time##i.treated i.l_reward_week_dich, /*robust*/ vce(cluster volunteer_id)
outreg2 using DID_nudge2.doc, word append ctitle(Model 2) auto(2) 

reg n_price_submissions i.time##i.treated i.l_reward_week_dich i.nudge1 i.gender_dich i.age_dich i.high_educ /*i.smartphone_years*/ i.pref_communic i.farmer i.consumer i.trader /*i.other*/ i.personal_motiv /*data_motiv*/ i.reward_motiv i.data_noreward_motiv , /*robust*/ vce(cluster volunteer_id)
outreg2 using DID_nudge2.doc, word append ctitle(Model 3) auto(2) 

*-----------------------------------------
* OLS lineal standard errors
*-----------------------------------------
/*https://mpra.ub.uni-muenchen.de/43943/1/MPRA_paper_43943.pdf*/
diff n_price_submissions, t(treated) p(time) 
diff n_price_submissions, t(treated) p(time) cov(nudge1 l_reward_week_dich nudge1 gender_dich age_dich high_educ /*smartphone_years*/ pref_communic farmer  consumer trader other personal_motiv /*data_motiv*/ reward_motiv data_noreward_motiv transactor_week_dich) report
diff n_price_submissions, t(treated) p(time) cov(nudge1 l_reward_week_dich nudge1 gender_dich age_dich high_educ /*smartphone_years*/  pref_communic farmer  consumer trader other personal_motiv /*data_motiv*/ reward_motiv data_noreward_motiv transactor_week_dich) report test

*-----------------------------------------
* Characteristics of randomly allocated participants and those randomly allocated that effectively participated (submitted prices) during nudge1 period - data not provide due to inclusion of personal information 
*-----------------------------------------
/*
use weekly_data_valid.dta, clear
keep volunteer_id transactor_dich_tinvariant
duplicates drop volunteer_id, force
merge m:1 volunteer_id using sent_SMS_dashboard.dta
drop if _merge == 1
drop _merge
*use sent_SMS_dashboard.dta, clear
merge 1:1 volunteer_id using volunteer_profile_data.dta
drop if _merge==1
gen active = 1 if SMS_MESSAGE_CODE2 == 1 | SMS_MESSAGE_CODE2 ==3
replace active = 0 if SMS_MESSAGE_CODE2 == 2 | SMS_MESSAGE_CODE2 ==4
order active, after(SMS_MESSAGE_CODE2) 
save volunteer_profile_data_final.dta, replace

keep if active == 1
tab nudge2 
tab profile_groupvc_gender nudge2, chi2
tab profile_groupvc_literacy nudge2, chi2
tab profile_groupvc_category nudge2, chi2
tab profile_groupdatafeedback_commun nudge2, chi2
ttest profile_groupvc_age, by(nudge2)
ttest profile_groupyears_smartphone, by(nudge2)
tab nudge1 nudge2, chi2 missing
tab profile_groupvc_motivationperson nudge2, chi2
tab profile_groupvc_motivationmoneta nudge2, chi2
tab profile_groupdatafeedback_norewa nudge2, chi2
tab transactor_dich_tinvariant nudge2, chi2 missing

use volunteer_profile_data_final.dta, clear
keep if active == 0
tab nudge2 
tab profile_groupvc_gender nudge2, chi2
tab profile_groupvc_literacy nudge2, chi2
tab profile_groupvc_category nudge2, chi2
tab profile_groupdatafeedback_commun nudge2, chi2
ttest profile_groupvc_age, by(nudge2)
ttest profile_groupyears_smartphone, by(nudge2)
tab nudge1 nudge2, chi2 /*missing*/
tab profile_groupvc_motivationperson nudge2, chi2
tab profile_groupvc_motivationmoneta nudge2, chi2
tab profile_groupdatafeedback_norewa nudge2, chi2
tab transactor_dich_tinvariant nudge2, chi2 /*missing*/
*/


* Effective participants during de nudge1 period
use weekly_data_valid.dta, clear
drop if project_week > 37 /*drop if submission_date> date("22apr2019","DMY")*/
drop if project_week < 21 /*drop if submission_date< date("17dec2018","DMY")*/ 
duplicates drop volunteer_id, force
drop if nudge2 ==.
tab nudge2
tab gender nudge2, chi2
tab profile_groupvc_literacy nudge2, chi2
tab profile_groupvc_category nudge2, chi2
tab profile_groupdatafeedback_commun nudge2, chi2
ttest profile_groupvc_age, by(nudge2)
ttest profile_groupyears_smartphone, by(nudge2)
tab nudge1 nudge2, chi2 missing
tab profile_groupvc_motivationperson nudge2, chi2
tab profile_groupvc_motivationmoneta nudge2, chi2
tab profile_groupdatafeedback_norewa nudge2, chi2
tab transactor_dich_tinvariant nudge2, chi2 missing

*-----------------------------------------
* TWO-SAMPLE T TEST at the beaseline
*-----------------------------------------

use weekly_data_valid.dta, clear /*THE ONES THAT DID NOT RECEIVED SMS ARE DROPPED DROP RANDOMLY 20 FROM NUDGE == 1???????? CHECK*/
asdoc ttest n_price_submissions if project_week >=21 & project_week <=27, by(nudge2) replace label dec(2)
asdoc ttest pc_valid_price_submissions if project_week >=21 & project_week <=27, by(nudge2) rowappend label dec(2)
asdoc ttest l_reward_week_dich if project_week >=21 & project_week <=27, by(nudge2) rowappend label dec(2)
asdoc ttest nudge1 if project_week >=21 & project_week <=27, by(nudge2) rowappend label dec(2)
asdoc ttest gender_dich if project_week >=21 & project_week <=27, by(nudge2) rowappend label dec(2)
asdoc ttest age_dich if project_week >=21 & project_week <=27, by(nudge2) rowappend label dec(2)
asdoc ttest high_educ if project_week >=21 & project_week <=27, by(nudge2) rowappend label dec(2)
asdoc ttest pref_communic if project_week >=21 & project_week <=27, by(nudge2) rowappend label dec(2)
asdoc ttest farmer if project_week >=21 & project_week <=27, by(nudge2) rowappend label dec(2)
asdoc ttest consumer if project_week >=21 & project_week <=27, by(nudge2) rowappend label dec(2) 
asdoc ttest trader if project_week >=21 & project_week <=27, by(nudge2) rowappend label dec(2)
asdoc ttest personal_motiv if project_week >=21 & project_week <=27, by(nudge2) rowappend label dec(2)
asdoc ttest reward_motiv if project_week >=21 & project_week <=27, by(nudge2) rowappend label dec(2)
asdoc ttest data_noreward_motiv if project_week >=21 & project_week <=27, by(nudge2) rowappend label dec(2)

*---------------------------------------------------------------
* CASE NUDGE2 -  pre-intervention period vs intervention period - for active and non active separately ---EX-POST*****
*---------------------------------------------------------------
use weekly_data_valid.dta, clear
drop if nudge2 ==.

** Drop if date> period of treatement

drop if project_week < 21 
drop if project_week > 34 

**  Create a dummy variable to indicate the time when the treatment started.
gen time = (submission_date>=date("25mar2019","DMY")) & !missing(submission_date) /*First date of sending SMSs*/

** Create a dummy variable to identify the group exposed to the treatment. 
gen treated = (nudge2==1) & !missing(nudge2)
replace treated = . if nudge2==.
** Create an interaction between time and treated. We will call this interaction 'did’
gen did = time*treated

*drop if SMS_MESSAGE_CODE2 == 2 | SMS_MESSAGE_CODE2 == 4  /*keep active*/
drop if SMS_MESSAGE_CODE2 == 1 | SMS_MESSAGE_CODE2 == 3  /*keep inactive*/

** Estimating DID

*-------------------------------------
* OLS with clustered standard errors
*-------------------------------------

reg n_price_submissions i.time##i.treated, /*robust*/ vce(cluster volunteer_id)
outreg2 using DID_nudge2_active_inactive.doc, word replace ctitle(Model 1) auto(2)

reg n_price_submissions i.time##i.treated i.l_reward_week_dich, /*robust*/ vce(cluster volunteer_id)
outreg2 using DID_nudge2_active_inactive.doc, word append ctitle(Model 2) auto(2) 

reg n_price_submissions i.time##i.treated i.l_reward_week_dich i.nudge1 i.gender_dich i.age_dich i.high_educ /*i.smartphone_years*/ i.pref_communic i.farmer i.consumer i.trader /*i.other*/ i.personal_motiv /*data_motiv*/ i.reward_motiv i.data_noreward_motiv, /*robust*/ vce(cluster volunteer_id)
outreg2 using DID_nudge2_active_inactive.doc, word append ctitle(Model 3) auto(2) 

*-----------------------------------------
* OLS lineal standard errors
*-----------------------------------------
/*https://mpra.ub.uni-muenchen.de/43943/1/MPRA_paper_43943.pdf*/
diff n_price_submissions, t(treated) p(time) 
diff n_price_submissions, t(treated) p(time) cov(nudge1 l_reward_week_dich gender_dich age_dich high_educ /*smartphone_years*/ pref_communic farmer  consumer trader other personal_motiv /*data_motiv*/ reward_motiv data_noreward_motiv transactor_week_dich) report
diff n_price_submissions, t(treated) p(time) cov(nudge1 l_reward_week_dich gender_dich age_dich high_educ /*smartphone_years*/  pref_communic farmer  consumer trader other personal_motiv /*data_motiv*/ reward_motiv data_noreward_motiv transactor_week_dich) report test

*---------------------------------------------------------------
* CASE NUDGE2 -  pre-intervention period vs intervention period - for transactor and non-transactor separately ---EX-POST*****
*---------------------------------------------------------------
use weekly_data_valid.dta, clear
drop if nudge2 ==.

** Drop if date> period of treatement

drop if project_week < 21 
drop if project_week > 34 

**  Create a dummy variable to indicate the time when the treatment started.
gen time = (submission_date>=date("25mar2019","DMY")) & !missing(submission_date) /*First date of sending SMSs*/

** Create a dummy variable to identify the group exposed to the treatment. 
gen treated = (nudge2==1) & !missing(nudge2)
replace treated = . if nudge2==.
** Create an interaction between time and treated. We will call this interaction 'did’
gen did = time*treated

drop if transactor_dich_tinvariant == 0

** Estimating DID

*-------------------------------------
* OLS with clustered standard errors
*-------------------------------------

reg n_price_submissions i.time##i.treated, /*robust*/ vce(cluster volunteer_id)
outreg2 using DID_nudge2_transactor.doc, word replace ctitle(Model 1) auto(2)
outreg2 using DID_nudge2_sum_active_inactive.doc, sum 

reg n_price_submissions i.time##i.treated i.l_reward_week_dich, /*robust*/ vce(cluster volunteer_id)
outreg2 using DID_nudge2_transactor.doc, word append ctitle(Model 2) auto(2) 

reg n_price_submissions i.time##i.treated i.l_reward_week_dich i.nudge1 i.gender_dich i.age_dich i.high_educ /*i.smartphone_years*/ i.pref_communic i.farmer i.consumer i.trader /*i.other*/ i.personal_motiv /*data_motiv*/ i.reward_motiv i.data_noreward_motiv, /*robust*/ vce(cluster volunteer_id)
outreg2 using DID_nudge2_transactor.doc, word append ctitle(Model 3) auto(2) 

*-----------------------------------------
* OLS lineal standard errors
*-----------------------------------------
/*https://mpra.ub.uni-muenchen.de/43943/1/MPRA_paper_43943.pdf*/
diff n_price_submissions, t(treated) p(time) 
diff n_price_submissions, t(treated) p(time) cov(nudge1 l_reward_week_dich gender_dich age_dich high_educ /*smartphone_years*/ pref_communic farmer  consumer trader other personal_motiv /*data_motiv*/ reward_motiv data_noreward_motiv transactor_week_dich) report
diff n_price_submissions, t(treated) p(time) cov(nudge1 l_reward_week_dich gender_dich age_dich high_educ /*smartphone_years*/  pref_communic farmer  consumer trader other personal_motiv /*data_motiv*/ reward_motiv data_noreward_motiv transactor_week_dich) report test


*---------------------------------------------------------------
* CASE  - NUDGE2 -  pre-intervention period vs intervention period ***ON % VALID PRICE SUBMITTED
*---------------------------------------------------------------

use weekly_data_valid.dta, clear
drop if nudge2 ==.

mean pc_valid_price_submissions if project_week >=21 & project_week <= 27
mean pc_valid_price_submissions if project_week >=28 & project_week <= 34
mean pc_valid_price_submissions if project_week >=35 & project_week <= 37

mean pc_valid_price_submissions if nudge2 == 1 & project_week >=21 & project_week <= 27
mean pc_valid_price_submissions if nudge2 == 0 & project_week >=21 & project_week <= 27

mean pc_valid_price_submissions if nudge2 == 1 & project_week >=28 & project_week <= 34
mean pc_valid_price_submissions if nudge2 == 0 & project_week >=28 & project_week <= 34

mean pc_valid_price_submissions if nudge2 == 1 & project_week >=35 & project_week <= 37
mean pc_valid_price_submissions if nudge2 == 0 & project_week >=35 & project_week <= 37

** Drop if date> period of treatement

drop if project_week < 21 
drop if project_week > 34 

**  Create a dummy variable to indicate the time when the treatment started.
gen time = (submission_date>=date("25mar2019","DMY")) & !missing(submission_date) /*First date of sending SMSs*/

** Create a dummy variable to identify the group exposed to the treatment. 
gen treated = (nudge2==1) & !missing(nudge2)
replace treated = . if nudge2==.
** Create an interaction between time and treated. We will call this interaction 'did’
gen did = time*treated


** Estimating DID

*-------------------------------------
* OLS with clustered standard errors
*-------------------------------------

reg pc_valid_price_submissions i.time##i.treated, /*robust*/ vce(cluster volunteer_id)
outreg2 using DID_nudge2_valid.doc, word replace ctitle(Model 1) auto(1)
outreg2 using DID_nudge2_sum_valid.doc, sum 

reg pc_valid_price_submissions i.time##i.treated i.l_reward_week_dich, /*robust*/ vce(cluster volunteer_id)
outreg2 using DID_nudge2_valid.doc, word append ctitle(Model 2) auto(1) 

reg pc_valid_price_submissions i.time##i.treated i.l_reward_week_dich i.nudge1 i.gender_dich i.age_dich i.high_educ /*i.smartphone_years*/ i.pref_communic i.farmer i.consumer i.trader /*i.other*/ i.personal_motiv /*data_motiv*/ i.reward_motiv i.data_noreward_motiv, /*robust*/ vce(cluster volunteer_id)
outreg2 using DID_nudge2_valid.doc, word append ctitle(Model 3) auto(1) 

*-----------------------------------------
* OLS lineal standard errors
*-----------------------------------------

diff n_price_submissions, t(treated) p(time) 
diff n_price_submissions, t(treated) p(time) cov(nudge1 l_reward_week_dich gender_dich age_dich high_educ /*smartphone_years*/ pref_communic farmer  consumer trader other personal_motiv /*data_motiv*/ reward_motiv data_noreward_motiv transactor_week_dich) report
diff n_price_submissions, t(treated) p(time) cov(nudge1 l_reward_week_dich gender_dich age_dich high_educ /*smartphone_years*/  pref_communic farmer  consumer trader other personal_motiv /*data_motiv*/ reward_motiv data_noreward_motiv transactor_week_dich) report test

*---------------------------------------------------------------
* CASE - NUDGE2 -  pre-intervention period vs post-intervention **** %valid price submitted
*--------------------------------------------------------------- 
use weekly_data_valid.dta, clear
drop if nudge2 ==.

** Drop if date> period of treatement

drop if project_week < 21 
drop if project_week >=28 & project_week <= 34
drop if project_week > 37 

**  Create a dummy variable to indicate the time when the treatment started.
gen time = (submission_date>=date("13may2019","DMY")) & !missing(submission_date) /*First date of sending SMSs*/

** Create a dummy variable to identify the group exposed to the treatment. 
gen treated = (nudge2==1) & !missing(nudge2)
replace treated = . if nudge2==.
** Create an interaction between time and treated. We will call this interaction 'did’
gen did = time*treated


** Estimating DID

*-------------------------------------
* OLS with clustered standard errors
*-------------------------------------
reg pc_valid_price_submissions i.time##i.treated, /*robust*/ vce(cluster volunteer_id)
outreg2 using DID_nudge2_valid.doc, word append ctitle(Model 1) auto(1)

reg pc_valid_price_submissions i.time##i.treated i.l_reward_week_dich, /*robust*/ vce(cluster volunteer_id)
outreg2 using DID_nudge2_valid.doc, word append ctitle(Model 2) auto(1) 

reg pc_valid_price_submissions i.time##i.treated i.l_reward_week_dich i.nudge1 i.gender_dich i.age_dich i.high_educ /*i.smartphone_years*/ i.pref_communic i.farmer i.consumer i.trader /*i.other*/ i.personal_motiv /*data_motiv*/ i.reward_motiv i.data_noreward_motiv , /*robust*/ vce(cluster volunteer_id)
outreg2 using DID_nudge2_valid.doc, word append ctitle(Model 3) auto(1) 

*-----------------------------------------
* OLS lineal standard errors
*-----------------------------------------
diff pc_valid_price_submissions, t(treated) p(time) 
diff pc_valid_price_submissions, t(treated) p(time) cov(nudge1 l_reward_week_dich gender_dich age_dich high_educ /*smartphone_years*/ pref_communic farmer  consumer trader other personal_motiv /*data_motiv*/ reward_motiv data_noreward_motiv transactor_week_dich) report
diff pc_valid_price_submissions, t(treated) p(time) cov(nudge1 l_reward_week_dich gender_dich age_dich high_educ /*smartphone_years*/  pref_communic farmer  consumer trader other personal_motiv /*data_motiv*/ reward_motiv data_noreward_motiv transactor_week_dich) report test
